# Supplementary material for: Is Tempranillo Blanco Grapevine Different from Tempranillo Tinto Only in the Color of the Grapes? An Updated Review
Source: Plants (Basel). 2022 Jun 23;11(13):1662. doi: 10.3390/plants11131662 (PMC9269498; doi:10.3390/plants11131662)
Supplement: Supplementary file 1 [file plants-11-01662-s001.zip]

Archive with 2 entries (2 files):
- SupplFigures_Kizildenizetal_Plants2022_Proofs.pptx
- Table S1.pdf
